# Supplementary material for: Two new species of Edmockfordia García Aldrete (Psocodea, ‘Psocoptera’, Epipsocidae), from Valle del Cauca, Colombia, and description of the female E. chiquibulensis García Aldrete
Source: Zookeys. 2015 May 11;(503):45–54. doi: 10.3897/zookeys.503.9789 (PMC4440271; doi:10.3897/zookeys.503.9789)
Supplement: XML Treatment for Edmockfordia calderonae [file zookeys.503.9789-treatment1.xml]

<!DOCTYPE tp:taxon-treatment
  PUBLIC "-//TaxonX//DTD Taxonomic Treatment Publishing DTD v0 20100105//EN" "tax-treatment-NSO.dtd">
<tp:taxon-treatment xmlns:tp="http://www.plazi.org/taxpub"><tp:treatment-meta><kwd-group><label>Taxon classification</label><kwd><named-content content-type="kingdom">Animalia</named-content></kwd><kwd><named-content content-type="order">Psocodea</named-content></kwd><kwd><named-content content-type="family">Epipsocidae</named-content></kwd></kwd-group><mixed-citation publication-type="journal"><person-group><name><surname>Nieto</surname><given-names>Julián Alexander Mendivil</given-names></name><name><surname>González Obando</surname><given-names>Ranulfo</given-names></name><name><surname>García Aldrete</surname><given-names>Alfonso Neri</given-names></name></person-group><article-title>Two new species of <italic><tp:taxon-name><tp:taxon-name-part taxon-name-part-type="genus">Edmockfordia</tp:taxon-name-part></tp:taxon-name></italic> García Aldrete (<tp:taxon-name><tp:taxon-name-part taxon-name-part-type="order">Psocodea</tp:taxon-name-part></tp:taxon-name>, ‘<tp:taxon-name><tp:taxon-name-part taxon-name-part-type="order">Psocoptera</tp:taxon-name-part></tp:taxon-name>’, <tp:taxon-name><tp:taxon-name-part taxon-name-part-type="family">Epipsocidae</tp:taxon-name-part></tp:taxon-name>), from Valle del Cauca, Colombia, and description of the female <italic><tp:taxon-name><tp:taxon-name-part taxon-name-part-type="genus">E.</tp:taxon-name-part> <tp:taxon-name-part taxon-name-part-type="species">chiquibulensis</tp:taxon-name-part></tp:taxon-name></italic> García Aldrete</article-title><source>Zookeys</source><day>11</day><month>5</month><year>2015</year><volume>2015</volume><issue>503</issue><fpage>45</fpage><lpage>54</lpage><pub-id pub-id-type="doi">10.3897/zookeys.503.9789</pub-id></mixed-citation></tp:treatment-meta><tp:nomenclature><tp:taxon-name>
                        <tp:taxon-name-part taxon-name-part-type="genus">Edmockfordia</tp:taxon-name-part>
                        <tp:taxon-name-part taxon-name-part-type="species">calderonae</tp:taxon-name-part>
                        <object-id xmlns:xlink="http://www.w3.org/1999/xlink" content-type="zoobank" xlink:type="simple">http://zoobank.org/0C1887DA-D8EA-4456-9A65-37F26DF77924</object-id>
                    </tp:taxon-name><tp:taxon-status xmlns:xlink="http://www.w3.org/1999/xlink" xlink:type="simple">sp. n.</tp:taxon-status><xref ref-type="fig" rid="F1">Figures 1–5</xref></tp:nomenclature><tp:treatment-sec sec-type="Type locality"><title>Type locality.</title><p><bold>COLOMBIA.</bold> Valle del Cauca. Buenaventura. Vereda El Salto. Pericos Natural Reserve, 350 m., <named-content xmlns:xlink="http://www.w3.org/1999/xlink" content-type="dwc:verbatimCoordinates" xlink:type="simple">3°56'N, 76°47'W</named-content>.</p></tp:treatment-sec><tp:treatment-sec sec-type="Type material"><title>Type material.</title><p>Holotype male, 9–11.VIII.2013. light trap, O. Saenz, N. Calderón. Deposited in the Entomology Museum, Universidad del Valle, Santiago de Cali, Colombia (MUSENUV slide No. 25775).</p></tp:treatment-sec><tp:treatment-sec sec-type="Etymology"><title>Etymology.</title><p>It is our pleasure to dedicate this species to Nadia Calderón, a graduate student at the Universidad del Valle, who, together with Oscar Saenz Manchola, collected the specimens of the two species of <italic><tp:taxon-name><tp:taxon-name-part taxon-name-part-type="genus">Edmockfordia</tp:taxon-name-part></tp:taxon-name></italic> here described.</p></tp:treatment-sec><tp:treatment-sec sec-type="Diagnosis"><title>Diagnosis.</title><p>Phallosome with three posterior projections, with posterior end broadly W shaped; external parameres short, little developed; aedeagal arch slightly projected posteriorly; epiproct broadly rounded posteriorly.</p></tp:treatment-sec><tp:treatment-sec sec-type="Color"><title>Color</title><p>(in 80% ethanol). Body mostly pale brown, with creamy areas, as indicated below, pronotum, propleura and metapleura brown, upper half of mesopleura brown, lower half creamy; meso- and metanotal lobes creamy, bordered with brown. Abdomen creamy, clunium brown. Head (Fig. <xref ref-type="fig" rid="F1">2</xref>), with a brown transverse band between compound eyes enclosing the ocellar triangle; vertex creamy; genae brown; ocelli hyaline, with dark brown centripetal crescents; postclypeus brown, anteclypeus centrally brown, sides creamy; labrum pale brown anteriorly, fading towards the posterior margin. Antennae with scape and pedicel brown, flagella pale brown. Maxillary palpomeres 1–4 brown. Legs: front coxa, and trochanters of all legs creamy; coxae of mid and hind leg with a dark brown spot on outer border; femora mostly creamy, with a brown spot on proximal and distal ends; tibiae and tarsi pale brown. Forewings hyaline, pterostigma with a brown spot distally, and a brown band proximally; veins brown, each with a brown spot distally, at wing margin; a brown spot at nodulus. Hindwings hyaline, veins pale brown, with brown spots distally, at wing margin. Epiproct and paraprocts creamy. Hypandrium creamy, with postero-lateral corners brown.</p><fig id="F1" position="float" orientation="portrait"><label>Figures 1–5.</label><caption><p><italic><tp:taxon-name><tp:taxon-name-part taxon-name-part-type="genus">Edmockfordia</tp:taxon-name-part> <tp:taxon-name-part taxon-name-part-type="species">calderonae</tp:taxon-name-part></tp:taxon-name></italic> sp. n. Male. <bold>1</bold> Forewing and hindwing <bold>2</bold> Front view of head <bold>3</bold> Epiproct and paraprocts <bold>4</bold> Hypandrium <bold>5</bold> Phallosome. Scales in mm.</p></caption><graphic xmlns:xlink="http://www.w3.org/1999/xlink" xlink:href="zookeys-503-045-g001.jpg" position="float" orientation="portrait" xlink:type="simple" id="oo_43292.jpg"/></fig></tp:treatment-sec><tp:treatment-sec sec-type="Morphology"><title>Morphology.</title><p>As in diagnosis, plus the following: outer cusp of lacinial tip broad, with eight denticles; compound eyes with interommatidial setae, mostly dorsally. Forewings (Fig. <xref ref-type="fig" rid="F1">1</xref>) symmetric, pterostigma elongate, rounded, widest in the middle; Rs with two branches, M dichotomously branched, resulting in four branches; areola postica low, apically rounded. Hindwings symmetric (Fig. <xref ref-type="fig" rid="F1">1</xref>), Rs of two branches, M simple. Coxae of hind leg without Pearman’s organ; trochanters of all legs dorsally with two long setae, tarsi of front legs without ctenidobothria, mid legs with 21 ctenidobothria on t1, t2 with two ctenidobothria. Hypandrium (Fig. <xref ref-type="fig" rid="F1">4</xref>): symmetric, setose, posterior border convex. Phallosome (Fig. <xref ref-type="fig" rid="F1">5</xref>): open anteriorly, side struts long, slender, sclerotized, external parameres short; aedeagal arch slightly projected posteriorly in the middle; endophallus membranous, without sclerites. Paraprocts (Fig. <xref ref-type="fig" rid="F1">3</xref>): elongate, ovoid, with short setae and a field of microsetae along inner margin, sensory fields with 22–23 trichobothria on basal rosettes. Epiproct (Fig. <xref ref-type="fig" rid="F1">3</xref>): trapeziform, broadly rounded posteriorly, setose, with a field of microsetae along posterior border; a field of papillae mesally, next to posterior border.</p></tp:treatment-sec><tp:treatment-sec sec-type="Measurements"><title>Measurements.</title><p>FW: 2675, HW: 2000, F: 625, T: 1125, t<sub>1</sub>: 500, t<sub>2</sub>: 120, ctt<sub>1</sub>: 30, f<sub>1</sub>: 550, f<sub>2</sub>: 440, IO: 260, D: 240, d: 300, IO/d: 0.86, PO: 1.25.</p></tp:treatment-sec></tp:taxon-treatment>
