# Supplementary material for: Two new species of Edmockfordia García Aldrete (Psocodea, ‘Psocoptera’, Epipsocidae), from Valle del Cauca, Colombia, and description of the female E. chiquibulensis García Aldrete
Source: Zookeys. 2015 May 11;(503):45–54. doi: 10.3897/zookeys.503.9789 (PMC4440271; doi:10.3897/zookeys.503.9789)
Supplement: XML Treatment for Edmockfordia saenzi [file zookeys.503.9789-treatment2.xml]

<!DOCTYPE tp:taxon-treatment
  PUBLIC "-//TaxonX//DTD Taxonomic Treatment Publishing DTD v0 20100105//EN" "tax-treatment-NSO.dtd">
<tp:taxon-treatment xmlns:tp="http://www.plazi.org/taxpub"><tp:treatment-meta><kwd-group><label>Taxon classification</label><kwd><named-content content-type="kingdom">Animalia</named-content></kwd><kwd><named-content content-type="order">Psocodea</named-content></kwd><kwd><named-content content-type="family">Epipsocidae</named-content></kwd></kwd-group><mixed-citation publication-type="journal"><person-group><name><surname>Nieto</surname><given-names>Julián Alexander Mendivil</given-names></name><name><surname>González Obando</surname><given-names>Ranulfo</given-names></name><name><surname>García Aldrete</surname><given-names>Alfonso Neri</given-names></name></person-group><article-title>Two new species of <italic><tp:taxon-name><tp:taxon-name-part taxon-name-part-type="genus">Edmockfordia</tp:taxon-name-part></tp:taxon-name></italic> García Aldrete (<tp:taxon-name><tp:taxon-name-part taxon-name-part-type="order">Psocodea</tp:taxon-name-part></tp:taxon-name>, ‘<tp:taxon-name><tp:taxon-name-part taxon-name-part-type="order">Psocoptera</tp:taxon-name-part></tp:taxon-name>’, <tp:taxon-name><tp:taxon-name-part taxon-name-part-type="family">Epipsocidae</tp:taxon-name-part></tp:taxon-name>), from Valle del Cauca, Colombia, and description of the female <italic><tp:taxon-name><tp:taxon-name-part taxon-name-part-type="genus">E.</tp:taxon-name-part> <tp:taxon-name-part taxon-name-part-type="species">chiquibulensis</tp:taxon-name-part></tp:taxon-name></italic> García Aldrete</article-title><source>Zookeys</source><day>11</day><month>5</month><year>2015</year><volume>2015</volume><issue>503</issue><fpage>45</fpage><lpage>54</lpage><pub-id pub-id-type="doi">10.3897/zookeys.503.9789</pub-id></mixed-citation></tp:treatment-meta><tp:nomenclature><tp:taxon-name>
                        <tp:taxon-name-part taxon-name-part-type="genus">Edmockfordia</tp:taxon-name-part>
                        <tp:taxon-name-part taxon-name-part-type="species">saenzi</tp:taxon-name-part>
                        <object-id xmlns:xlink="http://www.w3.org/1999/xlink" content-type="zoobank" xlink:type="simple">http://zoobank.org/E827F942-11AA-4E20-93BB-F82C4B9DECB0</object-id>
                    </tp:taxon-name><tp:taxon-status xmlns:xlink="http://www.w3.org/1999/xlink" xlink:type="simple">sp. n.</tp:taxon-status><xref ref-type="fig" rid="F2">Figures 6–10</xref><!--PageBreak--><!--PageBreak--></tp:nomenclature><tp:treatment-sec sec-type="Type locality"><title>Type locality.</title><p><bold>COLOMBIA.</bold> Valle del Cauca. Buenaventura. Vereda El Salto. Pericos Natural Reserve, 350 m., <named-content xmlns:xlink="http://www.w3.org/1999/xlink" content-type="dwc:verbatimCoordinates" xlink:type="simple">3°56'N, 76°47'W</named-content>.</p></tp:treatment-sec><tp:treatment-sec sec-type="Type material"><title>Type material.</title><p><bold>Holotype</bold> male, 28–29.III.2013. Light trap, O. Saenz, N. Calderón. Deposited in the Entomology Museum, Universidad del Valle, Santiago de Cali, Colombia (MUSENUV, slide code No. 25774).</p><!--PageBreak--></tp:treatment-sec><tp:treatment-sec sec-type="Paratypes"><title>Paratypes.</title><p>2 male, <bold>COLOMBIA.</bold> Valle del Cauca. Buenaventura. Vereda El Danubio, 340 m., <named-content xmlns:xlink="http://www.w3.org/1999/xlink" content-type="dwc:verbatimCoordinates" xlink:type="simple">3°36'58.8"N, 76°53'59.5"W</named-content>. 28–29.VIII.2014. Light trap. R. González, O. Saenz, N. Calderón. Paratypes deposited in the Entomology Museum, Universidad del Valle, Santiago de Cali, Colombia (MUSENUV, slide code No. 26135–26136).</p><!--PageBreak--></tp:treatment-sec><tp:treatment-sec sec-type="Etymology"><title>Etymology.</title><p>We take pleasure to dedicate this species to Oscar Saenz Manchola, one of its collectors, a graduate student at the Universidad del Valle, Santiago de Cali, Colombia.</p></tp:treatment-sec><tp:treatment-sec sec-type="Diagnosis"><title>Diagnosis.</title><p>Differing from <italic><tp:taxon-name><tp:taxon-name-part taxon-name-part-type="genus">Edmockfordia</tp:taxon-name-part> <tp:taxon-name-part taxon-name-part-type="species">calderonae</tp:taxon-name-part></tp:taxon-name></italic> and from <italic><tp:taxon-name><tp:taxon-name-part taxon-name-part-type="genus">Edmockfordia</tp:taxon-name-part> <tp:taxon-name-part taxon-name-part-type="species">chiquibulensis</tp:taxon-name-part></tp:taxon-name></italic> in having the phallosome aedeagal arch apically rhomboid, in having the external parameres extremely long, falcate, reaching the level of the aedeagal apex, and in having the postero-lateral corners of the epiproct rounded, protuberant.</p></tp:treatment-sec><tp:treatment-sec sec-type="Color"><title>Color</title><p>(in 80% ethanol). Body mostly brown, with creamy areas, as indicated below, pronotum and propleura brown; meso- and metanotal lobes creamy, bordered with brown, upper halves of meso- and metapleura brown, lower halves creamy. Abdomen creamy. Head (Fig. <xref ref-type="fig" rid="F2">7</xref>), with a broad, transverse, dark brown band between compound eyes, enclosing the ocellar group; vertex creamy; genae proximally creamy, distally brown; ocelli hyaline, with ochre centripetal crescents; postclypeus brown, anteclypeus brown in the center, creamy on the sides; labrum creamy. Antennae with scape and pedicel brown, flagella pale brown. Maxillary palpomeres 1–4 brown. Legs: coxae and trochanters creamy; femora mostly creamy, with a brown spot on proximal and distal ends; tibiae and tarsi pale brown. Forewings hyaline, pterostigma with a brown spot at the apex, and a brown band proximally, veins pale brown, each with a brown spot distally, at wing margin, a brown spot at confluence of Cu<sub>2</sub> and A. Hindwings hyaline, veins pale brown, each with a brown spot distally, at wing margin. Clunium brown, epiproct pale brown, with sides dark brown; paraprocts pale brown, hypandrium almost unpigmented.</p><fig id="F2" position="float" orientation="portrait"><label>Figures 6–10.</label><caption><p><italic><tp:taxon-name><tp:taxon-name-part taxon-name-part-type="genus">Edmockfordia</tp:taxon-name-part> <tp:taxon-name-part taxon-name-part-type="species">saenzi</tp:taxon-name-part></tp:taxon-name></italic> sp. n. Male. <bold>6</bold> Forewing and hindwing <bold>7</bold> Front view of head <bold>8</bold> Epiproct and paraprocts <bold>9</bold> Hypandrium <bold>10</bold> Phallosome. Scales in mm.</p></caption><graphic xmlns:xlink="http://www.w3.org/1999/xlink" xlink:href="zookeys-503-045-g002.jpg" position="float" orientation="portrait" xlink:type="simple" id="oo_43293.jpg"/></fig></tp:treatment-sec><tp:treatment-sec sec-type="Morphology"><title>Morphology.</title><p>As in diagnosis, plus the following: outer cusp of lacinial tip broad, with seven denticles; compound eyes with inter-ommatidial setae, mostly dorsally. Forewings (Fig. <xref ref-type="fig" rid="F2">6</xref>) asymmetric, pterostigma elongate, rounded, widest in the middle; Rs two branched; M dichotomously forked, resulting in four branches, right wing with M<sub>4</sub> incompletely forked; areola postica low, apically rounded; left wing with open areola postica, vein Cu1A arising from M. Hindwings (Fig. <xref ref-type="fig" rid="F2">6</xref>) symmetric: Rs of two branches, M simple. Coxae of hind leg without Pearman organ, trochanters of all legs dorsally with two long setae; tarsi of front legs without ctenidobothria, t1 of mid legs <!--PageBreak-->with 11 ctenidobothria, t2 without ctenidobothria. Hypandrium (Fig. <xref ref-type="fig" rid="F2">9</xref>), symmetric, setose, with posterior border obtusely concave. Phallosome (Fig. <xref ref-type="fig" rid="F2">10</xref>): open anteriorly, V-shaped, side struts broad, dilated proximally and curved outwards. Paraprocts (Fig. <xref ref-type="fig" rid="F2">8</xref>): elongate, ovoid, with short setae, and a field of microsetae along the inner border, sensory fields with 30–31 trichobothria on basal rosettes. Epiproct (Fig. <xref ref-type="fig" rid="F2">8</xref>): broad, trapeziform, with field of short setae and a field of microsetae along posterior border; a field of papillae mesally, next to posterior border.</p></tp:treatment-sec><tp:treatment-sec sec-type="Remarks"><title>Remarks.</title><p>Of the two paratypes for this species, one of them presents a forewing vein pattern with a four branched M, as described for the genus, however, a second specimen present the distal third of the forewing reticulated (Fig. <xref ref-type="fig" rid="F3">11</xref>) (e. g. R4+5 and M1 connected by a cross vein, R4+5 distally forked, a vein arising from the middle of R4+5 forked at wing margin, with the second branch fused at wing margin with M1, forming a closed cell, M1 absent, and M3 branched, with the branch near the areola postica incomplete.</p><fig id="F3" position="float" orientation="portrait"><label>Figure 11.</label><caption><p>Anomalous forewing venation in <italic><tp:taxon-name><tp:taxon-name-part taxon-name-part-type="genus">Edmockfordia</tp:taxon-name-part> <tp:taxon-name-part taxon-name-part-type="species">saenzi</tp:taxon-name-part></tp:taxon-name></italic> sp. n. Scale in mm.</p></caption><graphic xmlns:xlink="http://www.w3.org/1999/xlink" xlink:href="zookeys-503-045-g003.jpg" position="float" orientation="portrait" xlink:type="simple" id="oo_43294.jpg"/></fig></tp:treatment-sec><tp:treatment-sec sec-type="Measurements"><title>Measurements.</title><p>FW: 2700, HW: 2025, F: 675, T: 1150, t<sub>1</sub>: 500, t<sub>2</sub>: 140, ctt<sub>1</sub>: 26, f<sub>1</sub>: 540, f<sub>2</sub>: 470, IO: 280, D: 180, d: 280, IO/d: 1, PO: 1.5.</p></tp:treatment-sec></tp:taxon-treatment>
