# Supplementary material for: Two new species of Edmockfordia García Aldrete (Psocodea, ‘Psocoptera’, Epipsocidae), from Valle del Cauca, Colombia, and description of the female E. chiquibulensis García Aldrete
Source: Zookeys. 2015 May 11;(503):45–54. doi: 10.3897/zookeys.503.9789 (PMC4440271; doi:10.3897/zookeys.503.9789)
Supplement: XML Treatment for Edmockfordia chiquibulensis [file zookeys.503.9789-treatment3.xml]

<!DOCTYPE tp:taxon-treatment
  PUBLIC "-//TaxonX//DTD Taxonomic Treatment Publishing DTD v0 20100105//EN" "tax-treatment-NSO.dtd">
<tp:taxon-treatment xmlns:tp="http://www.plazi.org/taxpub"><tp:treatment-meta><kwd-group><label>Taxon classification</label><kwd><named-content content-type="kingdom">Animalia</named-content></kwd><kwd><named-content content-type="order">Psocodea</named-content></kwd><kwd><named-content content-type="family">Epipsocidae</named-content></kwd></kwd-group><mixed-citation publication-type="journal"><person-group><name><surname>Nieto</surname><given-names>Julián Alexander Mendivil</given-names></name><name><surname>González Obando</surname><given-names>Ranulfo</given-names></name><name><surname>García Aldrete</surname><given-names>Alfonso Neri</given-names></name></person-group><article-title>Two new species of <italic><tp:taxon-name><tp:taxon-name-part taxon-name-part-type="genus">Edmockfordia</tp:taxon-name-part></tp:taxon-name></italic> García Aldrete (<tp:taxon-name><tp:taxon-name-part taxon-name-part-type="order">Psocodea</tp:taxon-name-part></tp:taxon-name>, ‘<tp:taxon-name><tp:taxon-name-part taxon-name-part-type="order">Psocoptera</tp:taxon-name-part></tp:taxon-name>’, <tp:taxon-name><tp:taxon-name-part taxon-name-part-type="family">Epipsocidae</tp:taxon-name-part></tp:taxon-name>), from Valle del Cauca, Colombia, and description of the female <italic><tp:taxon-name><tp:taxon-name-part taxon-name-part-type="genus">E.</tp:taxon-name-part> <tp:taxon-name-part taxon-name-part-type="species">chiquibulensis</tp:taxon-name-part></tp:taxon-name></italic> García Aldrete</article-title><source>Zookeys</source><day>11</day><month>5</month><year>2015</year><volume>2015</volume><issue>503</issue><fpage>45</fpage><lpage>54</lpage><pub-id pub-id-type="doi">10.3897/zookeys.503.9789</pub-id></mixed-citation></tp:treatment-meta><tp:nomenclature><tp:taxon-name>
                        <tp:taxon-name-part taxon-name-part-type="genus">Edmockfordia</tp:taxon-name-part>
                        <tp:taxon-name-part taxon-name-part-type="species">chiquibulensis</tp:taxon-name-part>
                    </tp:taxon-name><tp:taxon-authority>García Aldrete, 2009</tp:taxon-authority><xref ref-type="fig" rid="F4">Figures 12–16</xref></tp:nomenclature><tp:treatment-sec sec-type="Color"><title>Color</title><p>(19 years, three months in 80% ethanol). Essentially as in the male (see <xref ref-type="bibr" rid="B1">García Aldrete 2009</xref>). Scape and pedicel brown, flagella pale brown. Legs pale brown.</p></tp:treatment-sec><tp:treatment-sec sec-type="Morphology"><title>Morphology.</title><p>Wings (Fig. <xref ref-type="fig" rid="F4">12</xref>), distal labral sensilla and pretarsal claws as in the male (see <xref ref-type="bibr" rid="B1">García Aldrete 2009</xref>). Outer cusp of lacinial tip with seven denticles. Labral sclerites joined distally by a sclerotized band (Fig. <xref ref-type="fig" rid="F4">13</xref>). Subgenital plate (Fig. <xref ref-type="fig" rid="F4">15</xref>) broad, with field of short setae; pigmented area deeply concave anteriorly; posterior border rounded, a strongly sclerotized, concave band next apex, and a transverse crease anterior to it. Gonapophyses (Fig. <xref ref-type="fig" rid="F4">16</xref>) complete, v1 slender, about half the length of v2+3, joined to clunium by a membranous band. v2+3 wide based proximally, with a short, pointed “heel”; v3 a well defined, long slender lobe on side of v2, bearing eight setae; distal process almost straight, acuminate, with a field of microsetae proximally. Paraprocts (Fig. <xref ref-type="fig" rid="F4">14</xref>) broadly semicircular, with setae as illustrated, and a field of microsetae next distal border. Sensory fields elliptic, with 21 trichobothria on basal rosettes. Epiproct (Fig. <xref ref-type="fig" rid="F4">14</xref>) trapeziform, with field of setae on distal half, and three mesal macrosetae next anterior border.</p><fig id="F4" position="float" orientation="portrait"><label>Figures 12–16.</label><caption><p><italic><tp:taxon-name><tp:taxon-name-part taxon-name-part-type="genus">Edmockfordia</tp:taxon-name-part> <tp:taxon-name-part taxon-name-part-type="species">chiquibulensis</tp:taxon-name-part></tp:taxon-name></italic> Female. <bold>12</bold> Forewing and hindwing <bold>13</bold> Front view of head <bold>14</bold> Epiproct and paraprocts <bold>15</bold> Subgenital plate <bold>16</bold> Gonapophyses and IX sternum. Scales in mm.</p></caption><graphic xmlns:xlink="http://www.w3.org/1999/xlink" xlink:href="zookeys-503-045-g004.jpg" position="float" orientation="portrait" xlink:type="simple" id="oo_43295.jpg"/></fig></tp:treatment-sec><tp:treatment-sec sec-type="Measurements"><title>Measurements.</title><p>FW: 2434, HW: 1784, F: 555, T: 998, t1: 449, t2: 113, ctt1: 27, f1: 608, f2: 493, IO: 343, D: 227, d: 159, Mx4: 184, IO/d: 2.15, PO: 0.46.</p></tp:treatment-sec><tp:treatment-sec sec-type="Specimens studied"><title>Specimens studied.</title><p>Belize. Cayo District. Chiquibul Forest Reserve. New María, 24.III.1995, 640 m. Malaise trap, paratype female. 17–20.I.1995, flight interception trap, female paratype. San Pastor, 560–580 m. 23–26.III.1995, paratype female. All specimens collected by T. King &amp; A. Howe.</p><!--PageBreak--><!--PageBreak--></tp:treatment-sec><ref-list><ref id="B1"><mixed-citation xmlns:xlink="http://www.w3.org/1999/xlink" xlink:type="simple"><person-group><name name-style="western"><surname>García Aldrete</surname><given-names>AN</given-names></name></person-group> (<year>2009</year>) <article-title>New monotypic genera of <tp:taxon-name><tp:taxon-name-part taxon-name-part-type="family">Epipsocidae</tp:taxon-name-part></tp:taxon-name> (<tp:taxon-name><tp:taxon-name-part taxon-name-part-type="order">Psocoptera</tp:taxon-name-part></tp:taxon-name>: <tp:taxon-name><tp:taxon-name-part taxon-name-part-type="family">Epipsocidae</tp:taxon-name-part></tp:taxon-name>) from Belize and Thailand.</article-title> <source>Zootaxa</source> <volume>1978</volume>: <fpage>63</fpage>–<lpage>68</lpage>.</mixed-citation></ref></ref-list></tp:taxon-treatment>
